# Supplementary material for: Automated Detection of Actinic Keratoses in Clinical Photographs
Source: PLoS One. 2015 Jan 23;10(1):e0112447. doi: 10.1371/journal.pone.0112447 (PMC4304708; doi:10.1371/journal.pone.0112447)
Supplement: S1 Table — (CSV) [file pone.0112447.s001.csv]

	Lesions counted - high photodamage								Lesions counted - low photodamage
Faces (Image #)	Dermatologist count 1	Dermatologist count 2	Matching dermatologist lesions	Automated count (fixed threshold)	Matching dermatologist (fixed threshold)	Automated count (threshold from leave one out CV)	Matching dermatologist (threshold from leave one out CV)		Automated Count
1	11	19	9	28	8	28	8		5
2	10	12	7	27	5	26	5		4
3	6	9	5	14	1	11	1		2
4	0	0	0	3	0	3	0		6
5	2	2	1	5	0	5	0		6
6	2	0	0	4	1	3	1		5
7	4	5	3	15	3	13	3		8
8	2	2	1	14	1	12	1		8
9	3	3	2	12	3	12	3		10
10	2	2	0	9	0	9	0		9
11	0	0	0	8	0	8	0		5
12	2	2	1	7	0	7	0		7
13	3	2	1	11	0	10	0		5
14	3	3	2	6	1	5	1		11
15	4	8	4	7	0	6	0		8
16	8	6	5	12	4	12	4		10
17	5	6	3	12	3	11	3		5
18	4	2	1	10	2	10	2		7
19	5	4	1	6	0	5	0		5
20	5	6	4	11	1	11	1		9
21	3	3	3	11	3	11	3		7
22	7	5	3	15	3	13	0		3
23	2	4	0	15	0	14	0		8
24	8	10	5	16	4	24	3		6
25	6	7	5	9	3	7	3		4
26	4	7	3	19	1	13	1		9
27	9	11	8	15	5	13	5		4
28	3	4	3	17	1	23	1		3
29	4	8	4	23	2	23	2		4
30	2	4	1	17	0	19	0		7
Arms (Image #)	Dermatologist count 1	Dermatologist count 2	Matching dermatologist lesions	Automated count (fixed threshold)	Matching dermatologist (fixed threshold)	Automated count (threshold from leave one out CV)	Matching dermatologist (threshold from leave one out CV)
1	76	91	65	72	44	57	44		13
2	48	80	43	79	38	64	38		6
3	43	38	29	15	8	14	8		18
4	14	29	13	25	10	25	10		18
5	27	49	27	43	13	32	12		12
6	51	57	46	53	35	46	34		9
7	15	0	0	17	6	15	6		7
8	14	26	14	19	6	18	6		8
9	37	44	29	47	25	43	25		7
10	29	34	21	51	20	39	20		8
11	26	19	17	26	9	29	8		5
12	18	14	10	18	4	18	4		10
13	7	5	4	45	7	34	7		8
14	4	5	3	54	3	46	3		8
15	29	47	22	39	12	14	5		17
16	50	39	35	55	21	25	14		13
17	9	8	6	41	8	67	8		8
18	21	13	11	39	12	62	12		5
19	28	26	22	64	25	59	22		6
20	11	11	6	39	10	36	10		11
