# Supplementary material for: Automated Detection of Actinic Keratoses in Clinical Photographs
Source: PLoS One. 2015 Jan 23;10(1):e0112447. doi: 10.1371/journal.pone.0112447 (PMC4304708; doi:10.1371/journal.pone.0112447)
Supplement: S1 Compressed Archive — (ZIP) [file pone.0112447.s002.zip]

Archive with 5 entries (5 files):
- DetectAK.m
- GuidedFilterSame.m
- FastMeanFilter.m
- ReconstructDisk.m
- license.txt.txt
