# Supplementary material for: Automated Detection of Actinic Keratoses in Clinical Photographs
Source: PLoS One. 2015 Jan 23;10(1):e0112447. doi: 10.1371/journal.pone.0112447 (PMC4304708; doi:10.1371/journal.pone.0112447)
Supplement: S1 Compressed Archive — (ZIP) [file pone.0112447.s002.zip › DetectAK.m]

function [varargout] = DetectAK(image,varargin)
% DetectAK(image,[eta,sigma,lesionThreshold,lesionScale]) --> lesion mask
% Detects potential AK using morphology in a cr+cb colour space and edge
% preserving filtering.
% Eta: controls the sharpness of the edge preserving filter
% Sigma: controls the extent of the edge preserving filter
% lesionThreshold: defines the necessary difference from the background
% skin to count as an AK
% lesionScale: defines the width of the topological hills to count as an AK

%% Input handling for default parameters
% set defaults for optional inputs
% {smoothing regularisation, sigma, lesion threshold, lesion scale}
optargs = {0.1, 10, 0.003, 0.008, 50};

%% TODO
% add optional argument ---- take a user supplied mask to separate
% different areas of interest.

% now put these defaults into the valuesToUse cell array, 
% and overwrite the ones specified in varargin.
nVarArgs = length(varargin);
optargs(1:nVarArgs) = varargin;

% Put optional variables into real names
[reg,sigma,lht,hht,lesionScale] = optargs{:};


%% Now start doing some work
% Load the image file if it is specified as a string
% Otherwise assume that it is a numerical array
if ischar(image) 
    image = im2double(imread(image));
end


%% Convert to blue ratio image
ycbcr = (rgb2ycbcr(image));
sat = (sum(ycbcr(:,:,2:3),3))*0.5;

%mask = EstimateForeground(image);
% mask out the edges of the image so not affected by border when filling.
mask = true(size(sat));
mask(sigma*2:end-sigma*2,sigma*2:end-sigma*2) = false;


% clear unnecessary stuff
clear ycbcr

%% edge preserving filter the image
smoothed = GuidedFilterSame(sat,reg,sigma);
% TODO: replace with gaussian filter?

% clip the boundaries now.
smoothed(mask) = 0;
%smoothed = smoothed(sigma:end-sigma,sigma:end-sigma);
% Apply the mask
% smoothed(not(foreground)) = 0;


% morphological opening by reconstruction to extract peaks up to a certain
% size
removed = (smoothed - ReconstructDisk(smoothed,lesionScale));
lesionsLow = removed > lht; % removed > lesionThreshold/4;
lesionsHigh = removed > hht;

lesions = imreconstruct(lesionsHigh,lesionsLow);
lesions = imfill(lesions,'holes');

% clean up the mask by rejecting small lesion areas
lesions = ReconstructDisk(lesions,5);

%simplify/round the mask
%lesions = imclose(lesions,strel('disk',1));

% return the mask image
if nargout == 2
    varargout = {lesions, smoothed};
else
    varargout = {lesions};
end

end
