# Supplementary material for: Automated Detection of Actinic Keratoses in Clinical Photographs
Source: PLoS One. 2015 Jan 23;10(1):e0112447. doi: 10.1371/journal.pone.0112447 (PMC4304708; doi:10.1371/journal.pone.0112447)
Supplement: S1 Compressed Archive — (ZIP) [file pone.0112447.s002.zip › GuidedFilterSame.m]

function [q] = GuidedFilterSame(imageIn,reg,radius)
%UNTITLED Summary of this function goes here
%   Detailed explanation goes here

% TODO: three function form of this to reduce time for analysis when guide
% and input are the same

if radius == 0
    q = imageIn;
    return 
end

% window = 6*sigma - 1
% gauss = fspecial('gaussian',[1,window],sigma);
% Standardise the input/guide images.
%scalingI = mean(imageIn(:)); scalingG = mean(guide(:));
%stdI = std(imageIn(:)); stdG = std(guide(:));

%imageIn = (imageIn-scalingI)/stdI;
%guide = (guide-scalingG)/stdG;

% Compute required statistics windows
%meanIn = imfilter(imfilter(imageIn,gauss,'symmetric'),gauss','symmetric');
%meanGuide = imfilter(imfilter(guide,gauss,'symmetric'),gauss','symmetric');
meanIn = FastMeanFilter(imageIn,radius);
%meanGuide = FastMeanFilter(guide,radius);

%corrIn = imfilter(imfilter(imageIn.*imageIn,gauss,'symmetric'),gauss','symmetric');
%corrGuide = imfilter(imfilter(imageIn.*guide,gauss,'symmetric'),gauss','symmetric');
corrIn = FastMeanFilter(imageIn.^2,radius);
%corrGuide = FastMeanFilter(imageIn.*guide,radius);

varIn = corrIn - meanIn.^2;
%covGuide = corrGuide - meanIn.*meanGuide;

% estimating coefficients
a = varIn./(varIn+reg);
b = meanIn - a.*meanIn;

clear meanIn corrIn varIn 

meanA = FastMeanFilter(a,radius); %imfilter(imfilter(a,gauss,'symmetric'),gauss','symmetric');
meanB = FastMeanFilter(b,radius); %imfilter(imfilter(b,gauss,'symmetric'),gauss','symmetric');

clear a b

q = meanA.*imageIn + meanB;
%q = (q+scalingI)*stdI;


end
