# Supplementary material for: Automated Detection of Actinic Keratoses in Clinical Photographs
Source: PLoS One. 2015 Jan 23;10(1):e0112447. doi: 10.1371/journal.pone.0112447 (PMC4304708; doi:10.1371/journal.pone.0112447)
Supplement: S1 Compressed Archive — (ZIP) [file pone.0112447.s002.zip › FastMeanFilter.m]

function [ output ] = FastMeanFilter(imageIn,radius)
% Uses an integral image to quickly find the moving average
% assumes input is in format suitable to accumulate without overflow.

imSize = size(imageIn);

% normalisation --> number of pixels in block
nPixels = (2*radius+1)^2;

% compute integral image
intImage = cumsum(cumsum(imageIn,1),2);

% sum around the corners of the window.
nRows = [imSize(1)-radius+1:imSize(1),1:imSize(1)-radius];%mod(rows-radius,imSize(1));
nCols = [imSize(2)-radius+1:imSize(2),1:imSize(2)-radius];
pRows = [(radius+1):imSize(1),1:radius];
pCols = [(radius+1):imSize(2),1:radius];

output = intImage(nRows,nCols)+intImage(pRows,pCols)-intImage(nRows,pCols)-intImage(pRows,nCols);
output = output/nPixels;
% boundary conditions --> cyclic


end
