# Supplementary material for: Automated Detection of Actinic Keratoses in Clinical Photographs
Source: PLoS One. 2015 Jan 23;10(1):e0112447. doi: 10.1371/journal.pone.0112447 (PMC4304708; doi:10.1371/journal.pone.0112447)
Supplement: S1 Compressed Archive — (ZIP) [file pone.0112447.s002.zip › ReconstructDisk.m]

function [outputIm] = ReconstructDisk(inputImage,radius)
% Use morphological reconstruction to open the image
% erode with strel(disk,radius), reconstruct with this as the marker

Ie = imerode(inputImage,strel('disk',radius));
outputIm = imreconstruct(Ie,inputImage);

end
